# Supplementary material for: Adult skull bone marrow is an expanding and resilient haematopoietic reservoir
Source: Nature. 2024 Nov 13;636(8041):172–81. doi: 10.1038/s41586-024-08163-9 (PMC11618084; doi:10.1038/s41586-024-08163-9)
Supplement: Supplementary file 5 — Source Data Figs. 1–5 and Source Data Extended Data Figs. 1–10 and 13. [file 41586_2024_8163_MOESM5_ESM.xlsx]

## Sheet: Figure 1d
Figure 1d	Frontal						Figure 1d	Parietal						Figure 1d	Interparietal
	Vascular density (%)							Vascular density (%)							Vascular density (%)
	n = 4/group	Young	Middle-Aged	Old	Geriatric			n = 4/group	Young	Middle-Aged	Old	Geriatric			n = 4/group	Young	Middle-Aged	Old	Geriatric
	#1	10.875	71.04	86.41	89.49			#1	22.647	66.826	87.733	92.384			#1	83.656	86.037	91.971	94.939
	#2	12.822	65.635	85.418	82.584			#2	21.48	62.066	89.259	89.473			#2	84.848	84.941	91.723	95.556
	#3	16.557	44.259	87.052	82.776			#3	26.795	45.352	78.399	75.365			#3	64.021	79.83	88.799	86.917
	#4	12.802	39.294	84.894	84.855			#4	24.722	46.275	79.585	91.035			#4	60.948	75.833	85.92	87.411
	Mean	13.264	55.057	85.9435	84.9263			Mean	23.911	55.1298	83.744	87.0642			Mean	73.3683	81.6602	89.6033	91.2058
	SD	2.37767	15.625	0.970222	3.21157			SD	2.34397	10.9381	5.54357	7.88968			SD	12.6393	4.73378	2.8468	4.67815
	P value by Tukey multiple comparison test (one-way ANOVA)							P value by Tukey multiple comparison test (one-way ANOVA)							P value by Tukey multiple comparison test (one-way ANOVA)
	Y vs. M	P=<0.0001						Y vs. M	P=0.0003						Y vs. M	P=0.4093
	Y vs. O	P=<0.0001						Y vs. O	P=<0.0001						Y vs. O	P=0.0364
	Y vs. G	P=<0.0001						Y vs. G	P=<0.0001						Y vs. G	P=0.0211
	M vs. O	P=0.0008						M vs. O	P=0.0007						M vs. O	P=0.4444
	M vs. G	P=0.0010						M vs. G	P=0.0003						M vs. G	P=0.2971
	O vs. G	P=0.9979						O vs. G	P=0.9184						O vs. G	P=0.9890
Figure 1d	Frontal						Figure 1d	Parietal						Figure 1d	Interparietal
	Sinus diameter (μm)							Sinus diameter (μm)							Sinus diameter (μm)
	n = 10/group	Young	Middle-Aged	Old	Geriatric			n = 10/group	Young	Middle-Aged	Old	Geriatric			n = 10/group	Young	Middle-Aged	Old	Geriatric
	#1	22.61	42.07	46.17	25.63			#1	16.57	39.42	45.49	74.08			#1	17.26	18.04	6.9	24.91
	#2	25.31	45.11	61.98	54.52			#2	16.28	36.75	82.8	133.85			#2	13.67	16.84	14.3	9.88
	#3	20.39	44.09	40.7	26.99			#3	14.49	40.49	64.83	96.53			#3	8.98	22.09	20.75	13.99
	#4	15.17	45.71	44.64	46.47			#4	10.49	35.53	58.16	29.27			#4	10.92	13.01	15.11	8.14
	#5	18.91	35.81	59.01	17.35			#5	12.08	35.8	72.51	46.43			#5	8.98	20.41	20.75	5.5
	#6	31.66	44.43	45.63	21.32			#6	10.06	32.66	46.89	62.72			#6	11.16	18.04	21.57	7.84
	#7	29.91	49.83	53.65	29.93			#7	15.5	32.16	59.19	63.42			#7	14.76	19.43	20.88	16.64
	#8	33.24	77.1	51.93	52.3			#8	13.24	35.05	59.62	28.89			#8	15.06	28.73	16.9	6.19
	#9	37.3	45.97	51.55	79.59			#9	10.21	33.76	45.24	22.9			#9	8.43	19.81	9.42	7.01
	#10	28.85	51.05	53.8	44.77			#10	10.8	34.46	57.28	60.82			#10	11.33	26.22	14.97	9.23
	Mean	26.335	48.117	50.906	39.887			Mean	12.972	35.608	59.201	61.891			Mean	12.055	20.262	16.155	10.933
	SD	7.03506	10.9992	6.66139	19.2443			SD	2.59138	2.69436	12.0422	34.0641			SD	2.9947	4.54167	5.07043	6.01897
	P value by Tukey multiple comparison test (one-way ANOVA)							P value by Tukey multiple comparison test (one-way ANOVA)							P value by Tukey multiple comparison test (one-way ANOVA)
	Y vs. M	P=0.0015						Y vs. M	P=0.0402						Y vs. M	P=0.0026
	Y vs. O	P=0.0003						Y vs. O	P=<0.0001						Y vs. O	P=0.2393
	Y vs. G	P=0.0760						Y vs. G	P=<0.0001						Y vs. G	P=0.9526
	M vs. O	P=0.9548						M vs. O	P=0.0304						M vs. O	P=0.2379
	M vs. G	P=0.4356						M vs. G	P=0.0133						M vs. G	P=0.0006
	O vs. G	P=0.1936						O vs. G	P=0.9873						O vs. G	P=0.0873
Figure 1d	Frontal						Figure 1d	Parietal						Figure 1d	Interparietal
	Endomucin intensity (MFI)							Endomucin intensity (MFI)							Endomucin intensity (MFI)
	n = 4/group	Young	Middle-Aged	Old	Geriatric			n = 4/group	Young	Middle-Aged	Old	Geriatric			n = 4/group	Young	Middle-Aged	Old	Geriatric
	#1	56.214	91.456	178.689	199.622			#1	21.8	69.422	211.767	104.811			#1	101.6	146.022	225.767	247.378
	#2	64.567	107.533	165.156	216.722			#2	24.833	98.067	217.256	158.8			#2	109.822	177.622	238.444	232.678
	#3	66.878	105.133	177.989	181.2			#3	17.9	125.744	203.244	150.744			#3	125.978	134.1	219.711	228.711
	#4	68.322	119.133	190.211	197.044			#4	18.533	75.111	213.222	170			#4	119.289	192.567	239.544	220.689
	Mean	63.9952	105.814	178.011	198.647			Mean	20.7665	92.086	211.372	146.089			Mean	114.172	162.578	230.867	232.364
	SD	5.41312	11.3573	10.2396	14.5445			SD	3.20468	25.6284	5.89532	28.6289			SD	10.6856	27.1463	9.71541	11.1829
	P value by Tukey multiple comparison test (one-way ANOVA)							P value by Tukey multiple comparison test (one-way ANOVA)							P value by Tukey multiple comparison test (one-way ANOVA)
	Y vs. M	P=0.0008						Y vs. M	P=0.0011						Y vs. M	P=0.0060
	Y vs. O	P=<0.0001						Y vs. O	P=<0.0001						Y vs. O	P=<0.0001
	Y vs. G	P=<0.0001						Y vs. G	P=<0.0001						Y vs. G	P=<0.0001
	M vs. O	P=<0.0001						M vs. O	P=<0.0001						M vs. O	P=0.0004
	M vs. G	P=<0.0001						M vs. G	P=0.0096						M vs. G	P=0.0003
	O vs. G	P=0.0820						O vs. G	P=0.0024						O vs. G	P=0.9992

## Sheet: Figure 2b, d, f, h
Figure 2b	Vascular density (%)					Figure 2b	DAPI+ cell density (%)
	n = 3/group	Virgin	17 dpc	2 dpp			n = 3/group	Virgin	17 dpc	2 dpp
	#1	26.49	41.324	50.533			#1	9.031	18.691	42.457
	#2	22.885	42.888	55.668			#2	6.425	15.591	37.327
	#3	21.773	43.015	55.9			#3	8.322	19.479	38.455
	Mean	23.716	42.409	54.0337			Mean	7.926	17.9203	39.413
	SD	2.46586	0.941781	3.03388			SD	1.34738	2.05538	2.69584
	P value by Tukey multiple comparison test (one-way ANOVA)						P value by Tukey multiple comparison test (one-way ANOVA)
	Virgin vs. 17 dpc	P=0.0002					Virgin vs. 17 dpc	P=0.0028
	Virgin vs. 2 dpp	P=<0.0001					Virgin vs. 2 dpp	P=<0.0001
	17 dpc vs. 2 dpp	P=0.0021					17 dpc vs. 2 dpp	P=<0.0001
Figure 2d	Vascular density (%)				Figure 2d	DAPI+ cell density (%)
		Sham (n = 6)	tMCAO (n = 8)				Sham (n = 6)	tMCAO (n = 8)
	#1	28.7861	60.7056			#1	8.047	26.425
	#2	20.0711	52.0928			#2	6.549	41.267
	#3	27.1206	40.7922			#3	7.979	37.876
	#4	31.4711	33.4822			#4	5.299	33.257
	#5	15.9794	93.0639			#5	7.996	27.071
	#6	31.6167	84.76			#6	4.35	38.706
	#7		36.5994			#7		34.13
	#8		35.215			#8		29.116
	Mean	25.8408	54.5889			Mean	6.70333	33.481
	SD	6.41731	23.2043			SD	1.58984	5.57595
	P value by two-tailed unpaired Student's t test	P=0.0127				P value by two-tailed unpaired Student's t test	P=<0.0001
Figure 2f	Vascular density (%)				Figure 2f	DAPI+ cell density (%)
	n = 4/group	Control	CML			n = 4/group	Control	CML
	#1	41.2436	66.4451			#1	6.036	17.373
	#2	43.7372	62.6743			#2	6.393	16.875
	#3	44.4207	59.8672			#3	7.67	15.83
	#4	48.0792	57.9662			#4	9.839	13.629
	Mean	44.3702	61.7382			Mean	7.4845	15.9268
	SD	2.82462	3.68601			SD	1.71926	1.66131
	P value by two-tailed unpaired Student's t test	P=0.0003				P value by two-tailed unpaired Student's t test	P=0.0004
Figure 2h	Vascular density (%)				Figure 2h	DAPI+ cell density (%)
	n = 4/group	Control	PTH			n = 4/group	Control	PTH
	#1	14.945	84.239			#1	8.688	34.366
	#2	25.547	97.493			#2	6.216	47.787
	#3	20.432	78.573			#3	8.443	46.364
	#4	16.246	91.266			#4	6.103	42.99
	Mean	19.2925	87.8928			Mean	7.3625	42.8768
	SD	4.78188	8.24118			SD	1.39346	6.01989
	P value by two-tailed unpaired Student's t test	P=<0.0001				P value by two-tailed unpaired Student's t test	P=<0.0001

## Sheet: Figure 3c, d, e, g, i
Figure 3c	Vascular density (%)
	n = 4/group	YS	OS	YF	OF
	#1	28.84	74.53	34.05	65.52
	#2	40.18	74.99	22.42	60.97
	#3	29.65	65.64	25.12	46.11
	#4	31.45	71.06	23.97	40.56
	Mean	32.53	71.555	26.39	53.29
	SD	5.21534	4.31594	5.22513	11.8626
	P value by two-tailed unpaired Student's t test
	YS vs. OS	P=<0.0001
	YS vs. YF	P=0.1472
	YS vs. OF	P=0.0185
	OS vs. YF	P=<0.0001
	OS vs. OF	P=0.0276
	YF vs. OF	P=0.006
Figure 3d	Skull						Figure 3d	Femur
	LT-HSC (% of LSK)							LT-HSC (% of LSK)
		Young (n = 5)	Middle-Aged (n = 3)	Old (n = 3)	Geriatric (n = 4)				Young (n = 5)	Middle-Aged (n = 3)	Old (n = 3)	Geriatric (n = 4)
	#1	13	20.3	29.7	43.5			#1	20.8	25.5	30.8	19.9
	#2	11.4	18.7	39.8	39			#2	16.7	17.7	35.6	38.4
	#3	12	18.9	34.9	30.8			#3	12.9	21	30.3	31.5
	#4	10			38.7			#4	18.6			43.5
	#5	10.6						#5	14.1
	Mean	11.4	19.3	34.8	38			Mean	16.62	21.4	32.2333	33.325
	SD	1.17473	0.87178	5.05074	5.27826			SD	3.22444	3.91535	2.92632	10.2119
	P value by Tukey multiple comparison test (one-way ANOVA)							P value by Tukey multiple comparison test (one-way ANOVA)
	Y vs. M	P=0.0496						Y vs. M	P=0.7068
	Y vs. O	P=<0.0001						Y vs. O	P=0.0208
	Y vs. G	P=<0.0001						Y vs. G	P=0.0079
	M vs. O	P=0.0012						M vs. O	P=0.1846
	M vs. G	P=0.0001						M vs. G	P=0.1008
	O vs. G	P=0.6581						O vs. G	P=0.9951
Figure 3e	Skull						Figure 3e	Femur
	LSK (% of LIN-negative)							LSK (% of LIN-negative)
		Young (n = 5)	Middle-Aged (n = 3)	Old (n = 3)	Geriatric (n = 4)				Young (n = 5)	Middle-Aged (n = 3)	Old (n = 3)	Geriatric (n = 4)
	#1	0.28	0.38	0.37	1.42			#1	0.23	0.38	0.4	0.82
	#2	0.25	0.32	0.54	1			#2	0.22	0.41	0.44	0.66
	#3	0.37	0.3	0.57	0.66			#3	0.27	0.37	0.63	0.64
	#4	0.23			0.97			#4	0.25			0.7
	#5	0.44						#5	0.38
	Mean	0.314	0.333333	0.493333	1.0125			Mean	0.27	0.386667	0.49	0.705
	SD	0.0884873	0.0416333	0.107858	0.31213			SD	0.0644205	0.0208167	0.122882	0.0806226
	P value by Tukey multiple comparison test (one-way ANOVA)							P value by Tukey multiple comparison test (one-way ANOVA)
	Y vs. M	P=0.9988						Y vs. M	P=0.2303
	Y vs. O	P=0.5381						Y vs. O	P=0.0122
	Y vs. G	P=0.0006						Y vs. G	P=<0.0001
	M vs. O	P=0.6979						M vs. O	P=0.4076
	M vs. G	P=0.0020						M vs. G	P=0.0012
	O vs. G	P=0.0132						O vs. G	P=0.0186
Figure 3g	Vascular density (%)				Figure 3g	DAPI+ cell density (%)
		Control (n = 6)	PGE2 (n = 5)				Control (n = 6)	PGE2 (n = 5)
	#1	21.3639	35.1244			#1	6.412	17.853
	#2	27.8068	30.9783			#2	3.947	23.369
	#3	26.1029	46.0531			#3	7.871	24.916
	#4	29.0987	45.2863			#4	5.377	18.002
	#5	24.1392	32.5405			#5	6.581	15.599
	#6	25.9997				#6	6.789
	Mean	25.7519	37.9965			Mean	6.16283	19.9478
	SD	2.7373	7.16454			SD	1.34717	3.98353
	P value by two-tailed unpaired Student's t test	P=0.0037				P value by two-tailed unpaired Student's t test	P=<0.0001
Figure 3i	Vascular density (%)				Figure 3i	DAPI+ cell density (%)
	n = 4/group	Control	AMD3100			n = 4/group	Control	AMD3100
	#1	17.79	8.61			#1	11.67	5.65
	#2	26.36	9.36			#2	9.25	2.24
	#3	17.82	9.26			#3	11.59	3.73
	#4	26.86	8.26			#4	7.92	2.67
	Mean	22.2075	8.8725			Mean	10.1075	3.5725
	SD	5.08768	0.526585			SD	1.84026	1.51996
	P value by two-tailed unpaired Student's t test	P=0.0020				P value by two-tailed unpaired Student's t test	P=0.0016

## Sheet: Figure 4a, b, e, g, i
Figure 4a	Normalized Vegfa mRNA expression
	n = 3/group	Young LSK	Young cKit+	Young LIN Neg	Young LIN Pos	Old LSK	Old cKit+	Old LIN Neg	Old LIN Pos
	#1	0.966878	0.305958	0.207532	0.225532	1.83792	0.278949	0.185746	0.225012
	#2	1	0.193893	0.117169	0.154249	2.83497	0.31498	0.263036	0.263645
	#3	0.906448	0.109194	0.156218	0.105231	1.82129	0.179862	0.164744	0.17016
	Mean	0.957775	0.203015	0.160306	0.161671	2.16473	0.25793	0.204509	0.219606
	SD	0.0474356	0.0986987	0.04532	0.0604929	0.580508	0.0699683	0.0517625	0.0469764
	P value by Tukey multiple comparison test (one-way ANOVA)
	Young LSK vs. Young cKit+	P=<0.0001
	Young LSK vs. Young LIN Neg	P=<0.0001
	Young LSK vs. Young LIN Pos	P=<0.0001
	Young cKit+ vs. Young LIN Neg	P=0.8587
	Young cKit+ vs. Young LIN Pos	P=0.8696
	Young LIN Neg vs. Young LIN Pos	P=>0.9999
	Old LSK vs. Old cKit+	P=0.0002
	Old LSK vs. Old LIN Neg	P=0.0002
	Old LSK vs. Old LIN Pos	P=0.0002
	Old cKit+ vs. Old LIN Neg	P=0.9958
	Old cKit+ vs. Old LIN Pos	P=0.9984
	Old LIN Neg vs. Old LIN Pos	P=>0.9999
	P value by two-tailed unpaired Student's t test
	Young LSK vs. Old LSK	P=0.0230
	Young cKit+ vs. Old cKit+	P=0.4757
	Young LIN Neg vs. Old LIN Neg	P=0.3282
	Young LIN Pos vs. Old LIN Pos	P=0.2603
Figure 4b	Relative VEGF-A protein level						Figure 4b	Relative VEGF-A protein level
	Skull							Femur
		Young (n = 5)	Middle-Aged (n = 4)	Old (n = 7)	Geriatric (n = 3)				Young (n = 5)	Middle-Aged (n = 4)	Old (n = 7)	Geriatric (n = 3)
	#1	0.502	0.8415	0.8735	1.1695			#1	3.496	2.9375	2.257	2.2795
	#2	0.4345	0.7335	0.683	1.0445			#2	3.1975	3.086	1.811	1.754
	#3	0.4855	0.7605	0.964	0.954			#3	3.225	2.499	2.915	1.7115
	#4	0.495	0.6305	0.8325				#4	2.9805	2.461	1.9355
	#5	0.4895		0.932				#5	3.119		2.135
	#6			0.718				#6			2.251
	#7			0.768				#7			2.063
	Mean	0.4813	0.7415	0.824429	1.056			Mean	3.2036	2.74588	2.19536	1.915
	SD	0.0268854	0.0870747	0.106488	0.108209			SD	0.189026	0.313319	0.356183	0.316381
	P value by Tukey multiple comparison test (one-way ANOVA)							P value by Tukey multiple comparison test (one-way ANOVA)
	Y vs. M	P=0.0026						Y vs. M	P=0.1588
	Y vs. O	P=>0.0001						Y vs. O	P=0.0002
	Y vs. G	P=>0.0001						Y vs. G	P=0.0002
	M vs. O	P=0.4631						M vs. O	P=0.0506
	M vs. G	P=0.0016						M vs. G	P=0.0135
	O vs. G	P=0.0085						O vs. G	P=0.5589
Figure 4e	Hypoxyprobe IFI (x10^3)
	n = 5/group	Skull	Femur
	#1	95.562	23.654
	#2	70.5	23.891
	#3	67.708	22.694
	#4	81.958	25.224
	#5	86.125	25.463
	Mean	80.3706	24.1852
	SD	11.4475	1.15155
	P value by two-tailed unpaired Student's t test	P=>0.0001
Figure 4g	Vascular density (%)				Figure 4g	DAPI+ cell density (%)
	n = 4/group	Control	pLIVE-Vegfa			n = 4/group	Control	pLIVE-Vegfa
	#1	24.0975	53.5733			#1	3.335	15.418
	#2	12.5822	39.641			#2	5.485	17.205
	#3	18.0595	50.4216			#3	4.41	17.388
	#4	22.4529	47.4172			#4	7.231	14.742
	Mean	19.298	47.7633			Mean	5.11525	16.1883
	SD	5.15183	5.96975			SD	1.6613	1.31125
	P value by two-tailed unpaired Student's t test	P=0.0004				P value by two-tailed unpaired Student's t test	P=<0.0001
Figure 4i	Vascular density (%)				Figure 4i	DAPI+ cell density (%)
	n = 5/group	Control	DC101			n = 5/group	Control	DC101
	#1	74.32	23.2			#1	49.778	4.329
	#2	83.99	12.92			#2	53.595	5.9
	#3	68.81	30.19			#3	47.042	5.206
	#4	73.16	22.68			#4	46.106	2.667
	#5	76.6	16.47			#5	50.73	4.718
	Mean	75.376	21.092			Mean	49.4502	4.564
	SD	5.58653	6.66865			SD	2.99616	1.21188
	P value by two-tailed unpaired Student's t test	P=<0.0001				P value by two-tailed unpaired Student's t test	P=<0.0001

## Sheet: Figure 5b, c, d, e, g, j
Figure 5b	Skull				Figure 5b	Skull				Figure 5b	Skull				Figure 5b	Femur
	Adipocyte number					Adipocyte number					Adipocyte number					Adipocyte number
	Frontal					Parietal					Interparietal					Interparietal
		Young (n = 4)	Geriatric (n = 6)				Young (n = 4)	Geriatric (n = 6)				Young (n = 4)	Geriatric (n = 6)			n = 5/group	Young	Geriatric
	#1	6	20			#1	6	30			#1	8	23			#1	106	580
	#2	9	20			#2	21	25			#2	23	13			#2	74	608
	#3	7	10			#3	18	30			#3	8	18			#3	85	449
	#4	10	10			#4	35	21			#4	14	26			#4	67	517
	#5		16			#5		68			#5		4			#5	93	348
	#6		14			#6		23			#6		5			Mean	85	500.4
	Mean	8	15			Mean	20	32.8333			Mean	13.25	14.8333			SD	15.411	104.949
	SD	1.82574	5.7735			SD	11.9164	17.6115			SD	7.08872	9.15241			P value by two-tailed unpaired Student's t test	P=<0.0001
	P value by two-tailed unpaired Student's t test	P=0.0199				P value by two-tailed unpaired Student's t test	P=0.2416				P value by two-tailed unpaired Student's t test	P=0.7787
Figure 5c	Skull
	pg/mg of BM tissue
	IL-23		IFN-γ		TNF-𝛂		MCP-1		IL-12p70		IL-1β		IL-10		IL-6		IL-27		IL-17A		IFN-β		GM-CSF
	Young (n = 4)	Old (n = 5)	Young (n = 4)	Old (n = 5)	Young (n = 4)	Old (n = 5)	Young (n = 4)	Old (n = 5)	Young (n = 4)	Old (n = 5)	Young (n = 4)	Old (n = 5)	Young (n = 4)	Old (n = 5)	Young (n = 4)	Old (n = 5)	Young (n = 4)	Old (n = 5)	Young (n = 4)	Old (n = 5)	Young (n = 4)	Old (n = 5)	Young (n = 4)	Old (n = 5)
#1	3.297	2.411	1.587	20.658	2.085	1.307	5.849	3.62	4.377	4.215	3.188	2.989	7.329	14.967	4.589	17.249	4.805	10.844	5.928	6.476	1.453	7.002	1.18	2.267
#2	5.88	8.899	14.137	12.264	5.568	3.018	4.684	7.438	1.453	4.645	2.435	2.472	5.379	5.036	5.378	11.983	5.328	6.242	5.391	6.527	4.864	3.969	3.562	3.3
#3	2.569	12.343	6.198	27.516	3.07	0.597	1.126	0.702	0.863	3.098	1.272	1.093	3.315	6.022	5.842	10.515	3.508	7.424	2.663	7.139	0.842	0.902	0.325	0.519
#4	3.643	8.184	4.636	41.274	1.72	1.732	0.864	4.621	1.157	0.348	1.981	2.016	3.818	1.212	3.059	6.182	3.359	4.727	3.02	3.331	0.251	2.116	0.416	0.152
#5		3.382		23.493		10.248		0.751		0.689		2.186		2.786		4.759		1.211		9.901		3.683		0.673
Mean	3.84725	7.0438	6.6395	25.041	3.11075	3.3804	3.13075	3.4264	1.9625	2.599	2.219	2.1512	4.96025	6.0046	4.717	10.1376	4.25	6.0896	4.2505	6.6748	1.8525	3.5344	1.37075	1.3822
SD	1.42718	4.11385	5.35254	10.6594	1.73456	3.93887	2.51387	2.8345	1.62759	1.98505	0.803963	0.697155	1.8072	5.35237	1.22037	4.96729	0.968599	3.53785	1.64813	2.33807	2.06677	2.3009	1.51031	1.34372
P value by two-tailed unpaired Student's t test	P=0.1857		P=0.0168		P=0.9032		P=0.8750		P=0.6220		P=0.8959		P=0.7228		P=0.0733		P=0.3516		P=0.1245		P=0.2927		P=0.9907
Figure 5c	Femur
	pg/mg of BM tissue
	IL-23		IFN-γ		TNF-𝛂		MCP-1		IL-12p70		IL-1β		IL-10		IL-6		IL-27		IL-17A		IFN-β		GM-CSF
	Young (n = 4)	Old (n = 5)	Young (n = 4)	Old (n = 5)	Young (n = 4)	Old (n = 5)	Young (n = 4)	Old (n = 5)	Young (n = 4)	Old (n = 5)	Young (n = 4)	Old (n = 5)	Young (n = 4)	Old (n = 5)	Young (n = 4)	Old (n = 5)	Young (n = 4)	Old (n = 5)	Young (n = 4)	Old (n = 5)	Young (n = 4)	Old (n = 5)	Young (n = 4)	Old (n = 5)
#1	6.248	2.003	6.076	30.669	2.262	5.447	4.398	77.217	2.071	12.258	0.782	3.09	2.572	22.54	4.805	24.953	6.781	6.41	6.254	14.644	1.65	36.876	0.983	9.441
#2	4.444	2.629	17.268	30.829	1.143	3.693	17.111	57.399	0.454	3.221	1.825	3.872	4.364	105.769	8.323	29.374	1.697	19.3785	6.299	12.152	0.986	33.852	1.037	2.127
#3	2.069	8.166	5.551	44.222	0.896	11.211	7.142	22.695	1.895	19.312	1.008	6.472	4.744	141.128	13.895	29.987	3.279	32.206	2.629	16.84	1.224	9.556	1.681	6.709
#4	6.121	10.481	18.08	17.694	1.277	6.658	2.051	47.866	0.533	1.747	0.554	1.352	2.631	104.439	7.701	23.743	6.307	7.365	3.288	18.76	3.673	27.931	0.474	0.41
#5		9.576		36.592		7.17		59.375		9.341		1.521		95.217		25.469		15.13		12.975		16.356		0.387
Mean	4.7205	6.571	11.7438	32.0012	1.3945	6.8358	7.6755	52.9104	1.23825	9.1758	1.04225	3.2614	3.57775	93.8186	8.681	26.7052	4.516	16.0979	4.6175	15.0742	1.88325	24.9142	1.04375	3.8148
SD	1.94949	3.97706	6.85903	9.72456	0.599477	2.78799	6.62546	19.9447	0.863562	7.12244	0.553772	2.08476	1.13816	43.5212	3.79902	2.79579	2.43686	10.5034	1.93454	2.73103	1.22437	11.6317	0.494786	4.06883
P value by two-tailed unpaired Student's t test	P=0.4262		P=0.0099		P=0.0069		P=0.0036		P=0.0651		P=0.0800		P=0.0046		P=<0.0001		P=0.0705		P=0.0004		P=0.0060		P=0.2235
Figure 5d	Fold change (% of live cells)
	n = 4/group	L-S-K+		CMP		GMP		MEP		Myeloid
		Geriatric Skull	Geriatric Femur	Geriatric Skull	Geriatric Femur	Geriatric Skull	Geriatric Femur	Geriatric Skull	Geriatric Femur	Geriatric Skull	Geriatric Femur
	#1	1	1.63059	1	1.39286	1	3.83333	1	1.87273	1	1.78235
	#2	1	1.83	1	1.94444	1	4.375	1	1.66667	1	2.13895
	#3	1	3.19521	1	2.625	1	6.6	1	0.904762	1	1.86531
	#4	1	2.3973	1	2.55556	1	3.8125	1	2.40816	1	1.53592
	Mean	1	2.26327	1	2.12946	1	4.65521	1	1.71308	1	1.83063
	SD	0	0.701064	0	0.578484	0	1.32242	0	0.622939	0	0.248632
	P value by two-tailed unpaired Student's t test	P=0.0113		P=0.0079		P=0.0015		P=0.062		P=0.0005
Figure 5e	Fold change (mRNA expression)
	n = 4/group	Cebpa		Spi1
		Geriatric Skull	Geriatric Femur	Geriatric Skull	Geriatric Femur
	#1	1	3.25277	1	2.59368
	#2	1	2.15099	1	4.04181
	#3	1	6.01479	1	10.3388
	#4	1	1.91853	1	8.51496
	Mean	1	3.33427	1	6.37232
	SD	0	1.87939	0	3.65301
	P value by two-tailed unpaired Student's t test	P=0.0475		P=0.0259
Figure 5g	Young
	% of CD45+ cells
	n = 5/group	1 week		2 weeks		3 weeks		4 weeks		5 weeks		6 weeks		7 weeks		8 weeks
		Head shield	Leg shield	Head shield	Leg shield	Head shield	Leg shield	Head shield	Leg shield	Head shield	Leg shield	Head shield	Leg shield	Head shield	Leg shield	Head shield	Leg shield
	#1	48.3	79.9	37.3	41.4	27.4	33.5	14.1	28.3	26	24.7	14.4	20.3	12.1	13.1	13.2	14.6
	#2	67.1	75.1	48	46.1	27.8	32.6	22	16.6	21.3	28.2	16.7	20.1	10.8	15.6	20.7	21.7
	#3	58.1	77.5	51.9	46.2	27.1	34.2	20.8	16.3	18.4	38.6	20	15.1	14.1	20.8	18.5	14.6
	#4	54.6	68.9	45.6	42.1	30.2	30.9	21.2	16.8	18.7	24.6	13.4	18	11.1	14.4	17.7	25.8
	#5	58.3	80.4	46.2	41.8	24.7	28.1	20	17.5	21.7	27.2	17.1	19	13.6	14.5	15.7	14.9
	Mean	57.28	76.36	45.8	43.52	27.44	31.86	19.62	19.1	21.22	28.66	16.32	18.5	12.34	15.68	17.16	18.32
	SD	6.8185	4.67418	5.35023	2.41392	1.96036	2.43783	3.16891	5.16188	3.05729	5.77304	2.5743	2.11305	1.47071	2.99616	2.84746	5.16595
	P value by two-tailed unpaired Student's t test	P=0.0009		P=0.4104		P=0.0134		P=0.8525		P=0.0344		P=0.1814		P=0.0556		P=0.6718
Figure 5g	Old
	% of CD45+ cells
	n = 4/group	1 week		2 weeks		3 weeks		4 weeks		5 weeks		6 weeks		7 weeks		8 weeks
		Head shield	Leg shield	Head shield	Leg shield	Head shield	Leg shield	Head shield	Leg shield	Head shield	Leg shield	Head shield	Leg shield	Head shield	Leg shield	Head shield	Leg shield
	#1	65.9	84.3	73.3	94.6	38.1	89.4	38.4	50.2	44.4	79.4	20.4	68.6	28	54.6	27.1	41
	#2	68.3	86.4	73.4	80.3	51.2	58.5	34.3	86.3	34.3	88.3	31.1	78.6	31.9	66.4	30.8	67.87
	#3	67.1	82.5	59.3	96.4	54.7	97.2	43.8	92.1	24	81.3	38.9	82	31.6	55	25.5	80.7
	#4	62.1	81.3	58.8	90.6	38.7	88.1	47.4	92	31.9	72.1	30.2	57.2	29.9	82.2	22.1	56.5
	Mean	65.85	83.625	66.2	90.475	45.675	83.3	40.975	80.15	33.65	80.275	30.15	71.6	30.35	64.55	26.375	61.5175
	SD	2.68514	2.22317	8.25873	7.20341	8.52462	17.0147	5.78641	20.1499	8.40972	6.65952	7.58353	11.1583	1.79722	12.9763	3.61236	16.8767
	P value by two-tailed unpaired Student's t test	P=<0.0001		P=0.0044		P=0.0075		P=0.0097		P=0.0001		P=0.0009		P=0.0020		P=0.0066
Figure 5j	% of CD45+ cells
	n = 3/group	Young	Middle-Aged	Old
	#1	1.28	10.52	22.2
	#2	2.17	13.6	24
	#3	4.33	13.1	18.2
	Mean	2.59333	12.4067	21.4667
	SD	1.56845	1.65292	2.96873
	P value by Tukey multiple comparison test (one-way ANOVA)
	Y vs. M	P=0.0034
	Y vs. O	P=<0.0001
	M vs. O	P=0.0052

## Sheet: Ext. Data Figure 1b, d
Extended Data Figure 1b	Female						Extended Data Figure 1b	Male
	Total bone area (a.u.)							Total bone area (a.u.)
	n = 4/group	10 weeks	35 weeks	75 weeks	95 weeks			n = 4/group	10 weeks	35 weeks	75 weeks	95 weeks
	#1	28.08	40.119	35.729	29.007			#1	29.529	45.864	34.778	32.242
	#2	31.1339	40.532	39.7477	35.0711			#2	30.6055	40.81	40.9066	38.6714
	#3	24.5328	35.767	31.8506	26.1317			#3	29.529	45.098	44.3217	37.2586
	#4	24.9268	42.209	32.0459	25.4755			#4	21.3065	44.198	44.2104	49.3278
	Mean	27.1684	39.6568	34.8433	28.9213			Mean	27.7425	43.9925	41.0542	39.3749
	SD	3.08371	2.74614	3.72469	4.37731			SD	4.32059	2.22824	4.47402	7.18589
	P value by Tukey multiple comparison test (one-way ANOVA)							P value by Tukey multiple comparison test (one-way ANOVA)
	Y vs. M	P=0.0015						Y vs. M	P=0.0025
	Y vs. O	P=0.0422						Y vs. O	P=0.0106
	Y vs. G	P=0.8949						Y vs. G	P=0.0248
	M vs. O	P=0.8949						M vs. O	P=0.8291
	M vs. G	P=0.0050						M vs. G	P=0.5581
	O vs. G	P=0.1371						O vs. G	P=0.9606
Extended Data Figure 1b	Female						Extended Data Figure 1b	Male
	Total BM area (a.u.)							Total BM area (a.u.)
	n = 4/group	10 weeks	35 weeks	75 weeks	95 weeks			n = 4/group	10 weeks	35 weeks	75 weeks	95 weeks
	#1	1.674	14.42	21.364	19.291			#1	1.536	7.338	11.943	25.233
	#2	2.25701	11.889	20.8718	27.3009			#2	1.87164	8.468	11.8942	33.2657
	#3	1.42684	9.985	20.9264	26.52			#3	1.20848	8.595	18.3076	30.6695
	#4	1.12081	15.973	22.8541	15.869			#4	1.536	9.78	11.8712	21.7887
	Mean	1.61966	13.0667	21.5041	22.2452			Mean	1.53803	8.54525	13.504	27.7392
	SD	0.481385	2.65593	0.926563	5.57426			SD	0.270744	0.998416	3.20253	5.19031
	P value by Tukey multiple comparison test (one-way ANOVA)							P value by Tukey multiple comparison test (one-way ANOVA)
	Y vs. M	P=0.0012						Y vs. M	P=0.0332
	Y vs. O	P=<0.0001						Y vs. O	P=0.0007
	Y vs. G	P=<0.0001						Y vs. G	P=<0.0001
	M vs. O	P=0.0115						M vs. O	P=0.1606
	M vs. G	P=0.0064						M vs. G	P=<0.0001
	O vs. G	P=0.9864						O vs. G	P=0.0001
Extended Data Figure 1b	Female						Extended Data Figure 1b	Male
	Bone thickness (μm)							Bone thickness (μm)
	n = 4/group	10 weeks	35 weeks	75 weeks	95 weeks			n = 4/group	10 weeks	35 weeks	75 weeks	95 weeks
	#1	123.93	170.75	242.65	222.42			#1	155.09	208.49	193.89	285
	#2	138.13	186.94	237.39	217.98			#2	161.73	217.49	191.18	278.2
	#3	129.35	193.71	238.93	229.17			#3	160.26	207.1	207.61	276.56
	#4	130.6	197.14	262.47	223.84			#4	151.31	198.83	200.86	259.58
	Mean	130.502	187.135	245.36	223.352			Mean	157.097	207.978	198.385	274.835
	SD	5.85133	11.7166	11.6184	4.6121			SD	4.79537	7.64193	7.37887	10.8065
	P value by Tukey multiple comparison test (one-way ANOVA)							P value by Tukey multiple comparison test (one-way ANOVA)
	Y vs. M	P=<0.0001						Y vs. M	P=<0.0001
	Y vs. O	P=<0.0001						Y vs. O	P=<0.0001
	Y vs. G	P=<0.0001						Y vs. G	P=<0.0001
	M vs. O	P=<0.0001						M vs. O	P=0.3619
	M vs. G	P=0.0005						M vs. G	P=<0.0001
	O vs. G	P=0.0221						O vs. G	P=<0.0001
Extended Data Figure 1d	Osteopontin IFI (x10^3)				Extended Data Figure 1d	vATPase/BM area (%)				Extended Data Figure 1d	Endomucin+ VD IFI (x10^2)
	n = 4/group	10 weeks	75 weeks			n = 4/group	10 weeks	75 weeks			n = 4/group	10 weeks	75 weeks
	#1	34.323	33.02			#1	5.672	8.851			#1	47.2	348.9
	#2	34.559	29.885			#2	5.356	6.582			#2	63.3	402.5
	#3	37.874	31.349			#3	4.242	6.158			#3	56.6	276.2
	#4	44.421	22.573			#4	4.315	6.385			#4	36.3	631.9
	Mean	37.7942	29.2067			Mean	4.89625	6.994			Mean	50.85	414.875
	SD	4.7059	4.60423			SD	0.7255	1.25006			SD	11.7344	153.662
	P value by two-tailed unpaired Student's t test	P=0.0402				P value by two-tailed unpaired Student's t test	P=0.0272				P value by two-tailed unpaired Student's t test	P=0.0032

## Sheet: Ext. Data Figure 2c
Extended Data Figure 2c	BM area/Total bone area
		Female		Male
	n = 9/group	29-39	61-68	21-39	61-69
	#1	0.343	0.589	0.351	0.343
	#2	0.307	0.553	0.317	0.464
	#3	0.244	0.507	0.274	0.383
	#4	0.238	0.43	0.283	0.446
	#5	0.317	0.54	0.354	0.392
	#6	0.216	0.622	0.32	0.467
	#7	0.333	0.522	0.392	0.576
	#8	0.317	0.488	0.361	0.305
	#9	0.345	0.623	0.447	0.484
	Mean	0.295556	0.541556	0.344333	0.428889
	SD	0.0493055	0.0636182	0.0539398	0.0820433
	P value by two-tailed unpaired Student's t test	P=<0.0001		P=0.0383

## Sheet: Ext. Data Figure 3c, d, g
Extended Data Figure 3c	Vascular density (%)					Extended Data Figure 3c	Vessel diameter (μm)
	n = 6/group	Frontal	Parietal	Interparietal			n = 20/group	Frontal	Parietal	Interparietal
	#1	18.081	20.925	61.492			#1	12.728	11	8.062
	#2	13.511	20.927	81.576			#2	10.44	19.416	12.728
	#3	17.398	28.278	63.987			#3	21.26	21	6.403
	#4	12.746	22.982	81.109			#4	17.205	12.042	8.602
	#5	18.461	23.18	62.321			#5	13.416	10	11.402
	#6	18.225	29.279	80.651			#6	13.342	20.616	6.403
	Mean	16.4037	24.2618	71.856			#7	11.18	24.021	8.062
	SD	2.57286	3.64323	10.1754			#8	26.306	15.232	7.211
	P value by Tukey multiple comparison test (one-way ANOVA)						#9	36.715	18.439	6.083
	F vs. P	P=0.1188					#10	26.926	15	7.211
	F vs. i-P	P=<0.0001					#11	12.53	15.264	8.485
	P vs. i-P	P=<0.0001					#12	25.612	11.18	8.062
							#13	18.868	17.464	10
							#14	29.411	17.029	8.246
							#15	15.652	7.071	9.487
							#16	19.105	23.087	12.207
							#17	17.029	18	10.44
							#18	23.77	12.207	7.211
							#19	14.422	17.117	10
							#20	11.18	14.036	8.544
							Mean	18.8548	15.9611	8.74245
							SD	7.21417	4.5126	1.89703
							P value by Tukey multiple comparison test (one-way ANOVA)
							F vs. P	P=0.1729
							F vs. i-P	P=<0.0001
							P vs. i-P	P=<0.0001
Extended Data Figure 3d	Evans Blue leakage area (% of BM cavity)
	n = 4/group	Frontal	Parietal	Interparietal
	#1	57.422	23.798	28.708
	#2	55.561	29.057	29.11
	#3	76.632	26.235	30.06
	#4	57.363	26.852	28.166
	Mean	61.7445	26.4855	29.011
	SD	9.96251	2.16274	0.799174
	P value by Tukey multiple comparison test (one-way ANOVA)
	F vs. P	P=<0.0001
	F vs. i-P	P=<0.0001
	P vs. i-P	P=0.8210
Extended Data Figure 3g	Cav1+ vascular density (IFI, x10^3)
	n = 8/group	Young	Old
	#1	5.209	17.463
	#2	5.035	17.494
	#3	6.561	13.125
	#4	5.038	11.299
	#5	4.57	10.806
	#6	8.087	11.202
	#7	10.603	10.557
	#8	5.437	10.814
	Mean	6.3175	12.845
	SD	2.06659	2.96707
	P value by two-tailed unpaired Student's t test	P=0.0002

## Sheet: Ext. Data Figure 4b
Extended Data Figure 4b	CD45+ hematopoietic cells (IFI, x10^3)
	n = 4/group	Young	Middle-Aged	Old	Geriatric
	#1	3.36	20.986	44.886	54.202
	#2	2.972	14.793	57.616	36.873
	#3	3.911	20.159	56.401	41.484
	#4	3.656	22.252	37.409	48.97
	Mean	3.47475	19.5475	49.078	45.3822
	SD	0.40377	3.28445	9.66544	7.70852
	P value by Tukey multiple comparison test (one-way ANOVA)
	Y vs. M	P=0.0181
	Y vs. O	P=<0.0001
	Y vs. G	P=<0.0001
	M vs. O	P=0.0001
	M vs. G	P=0.0005
	O vs. G	P=0.8455

## Sheet: Ext. Data Figure 5b, e
Extended Data Figure 5b	Vascular density (%)						Extended Data Figure 5b	Sinus diameter (μm)						Extended Data Figure 5b	Endomucin intensity (MFI)
	n = 5/group	Young	Middle-Aged	Old	Geriatric			n = 5/group	Young	Middle-Aged	Old	Geriatric			n = 5/group	Young	Middle-Aged	Old	Geriatric
	#1	26.19	27.71	15.55	39.89			#1	19.16	23.96	15.61	10.88			#1	114.3	74.7	69.4	144.3
	#2	23.12	28.26	15.47	36.7			#2	17.76	15.71	21.81	9.96			#2	109.8	64.4	69.8	132.2
	#3	27.69	25.48	15.54	35.37			#3	27.94	21.29	19.21	8.6			#3	121.6	56.5	63.8	145.6
	#4	28.13	26.73	14.83	35.24			#4	17.36	19.43	17.28	9.24			#4	100.3	71.5	65	183.9
	#5	25.65	29.1	13.84	37.85			#5	20.05	14.13	16.39	11.94			#5	116	68	65.3	126.2
	Mean	26.156	27.456	15.046	37.01			#6	17.81	19.88	19.98	7.45			Mean	112.4	67.02	66.66	146.44
	SD	1.9827	1.40047	0.738058	1.93123			#7	26.86	15.26	21.67	8.12			SD	7.97465	7.02759	2.74554	22.4776
	P value by Tukey multiple comparison test (one-way ANOVA)							#8	15.63	19.22	25.1	8.24			P value by Tukey multiple comparison test (one-way ANOVA)
	Y vs. M	P=0.5824						#9	19.05	19.22	16.07	14.74			Y vs. M	P=0.0002
	Y vs. O	P=<0.0001						#10	19.15	16.89	16.35	9.7			Y vs. O	P=0.0001
	Y vs. G	P=<0.0001						Mean	20.077	18.499	18.947	9.887			Y vs. G	P=0.0028
	M vs. O	P=<0.0001						SD	4.0587	3.00689	3.16371	2.17668			M vs. O	P=>0.9999
	M vs. G	P=<0.0001						P value by Tukey multiple comparison test (one-way ANOVA)							M vs. G	P=<0.0001
	O vs. G	P=<0.0001						Y vs. M	P=0.6845						O vs. G	P=<0.0001
								Y vs. O	P=0.8556
								Y vs. G	P=<0.0001
								M vs. O	P=0.9889
								M vs. G	P=<0.0001
								O vs. G	P=<0.0001
Extended Data Figure 5e	Vascular density (%)
		Young (n = 3)	Old (n = 6)
	#1	24.801	14.538
	#2	28.739	18.816
	#3	25.706	14.39
	#4		15.67
	#5		15.525
	#6		16.022
	Mean	26.4153	15.8268
	SD	2.0626	1.60091
	P value by two-tailed unpaired Student's t test	P=<0.0001

[truncated: 7 more sheets: Ext. Data Figure 6b, d, f, h, Ext. Data Figure 7b, d, f, h, j, Ext. Data Figure 8a, Ext. Data Figure 9a, b, d, g, j, Ext. Data Figure 10b, d, e, Ext. Data Figure 13, Supp. Data File 1]
